# Supplementary material for: Comprehensive Quality and Bioactive Constituent Analysis of Celery Juice Made from Different Cultivars
Source: Foods. 2022 Sep 6;11(18):2719. doi: 10.3390/foods11182719 (PMC9498075; doi:10.3390/foods11182719)
Supplement: Supplementary file 1 [file foods-11-02719-s001.zip]

Archive with 1 entries (1 files):
- foods-1821839-Supplementary Table S1 and Table S8.xlsx
