# Supplementary material for: Comprehensive Quality and Bioactive Constituent Analysis of Celery Juice Made from Different Cultivars
Source: Foods. 2022 Sep 6;11(18):2719. doi: 10.3390/foods11182719 (PMC9498075; doi:10.3390/foods11182719)
Supplement: Supplementary file 1 [file foods-11-02719-s001.zip › foods-1821839-Supplementary Table S1 and Table S8.xlsx]

## Sheet: Table S1
Table S1. The basic physical and chemical indexes of the juices of 26 celery cultivars a
Cultivar	Soluble solid content (%)	Soluble sugar content (mg/ml)	Soluble dietary fiber(mg/L)	T680 (%)	L*	a*	b*	Juice yield (%)	Single plant weight (kg)
CL1	5.233±0.256fg	1.871±0.112klmo	49.366±1.058def	15.5±0.6fg	33.100±2.425fgh	-1.582±0.128jkl	4.759±0.323b	73.4±5.5bcdef	0.367±0.023mno
CL2	5.200±0.321fg	2.853±0.265gh	46.607±0.896efg	13.7±0.5hi	25.817±2.005i	-1.623±0.132klm	3.223±0.286ef	68.1±2.8defgh	0.562±0.041jk
CL3	3.767±0.268ij	1.090±0.156q	46.738±1.122efg	14.2±0.8ghi	37.990±1.966abcd	-0.423±0.066b	5.229±0.311a	60.4±3.6h	0.457±0.033lm
CL4	5.333±0.125efg	1.948±0.216klmn	46.578±0.796efg	17.6±0.7de	33.357±3.352fgh	-0.937±0.066cde	3.201±0.319ef	71.7±4.9bcdef	0.476±0.047kl
CL5	8.433±0.256a	5.121±0.116a	56.278±2.001ab	18.6±2.5bcde	34.777±2.1defgh	-1.800±0.252lmn	3.190±0.206ef	73.7±6.5bcdef	0.356±0.025mno
CL6	7.633±0.111b	3.371±0.255e	45.912±3.885fg	20.0±0.8ab	35.127±1.555cdefgh	-0.947±0.203cdef	2.284±0.122hi	75.5±3.2bcde	0.762±0.101gh
CL7	4.667±0.082h	2.766±0.166hi	54.794±1.033ab	18.6±0.5bcde	33.190±0.926fhg	-1.270±0.211ghi	2.196±0.085i	83.9±6.9a	0.958±0.055e
CL8	6.467±0.358c	3.803±0.382d	53.330±0.758bc	19.5±0.9abcd	39.173±1.052ab	-1.020±0.076defg	2.806±0.253fg	74.2±6.2bcdef	1.031±0.018de
CL9	4.500±0.312h	1.868±0.312klmno	53.353±1.668bc	17.8±1.0cde	32.367±0.766h	-0.277±0.015b	4.543±0.188bc	74.8±3.8bcde	0.422±0.038lmn
CL10	4.533±0.202h	1.744±0.136lmno	55.779±1.325ab	18.7±1.2bcde	34.380±1.528defgh	-1.813±0.116lmn	2.637±0.32gh	79.6±3.0ab	1.286±0.016a
CL11	4.600±0.356h	2.437±0.113ij	49.775±0.687de	18.6±0.6bcde	38.557±1.855abc	-1.203±0.127efghi	3.214±0.182ef	71.7±3.6bcdef	0.332±0.045no
CL12	3.333±0.269k	1.584±0.115no	46.331±1.112efg	15.6±0.4fg	37.593±1.923abcde	-0.723±0.085c	4.345±0.203c	72.7±3.2bcdef	0.409±0.063lmn
CL13	3.800±0.135ij	1.702±0.206lmno	57.23±2.0086a	13.2±1.1i	34.813±2.539defgh	-1.130±0.106efgh	3.315±0.142de	67.0±2.0efgh	0.301±0.009o
CL14	4.567±0.086h	2.085±0.108jkl	56.260±2.301ab	19.4±1.5abcd	35.423±1.633cdefgh	-1.180±0.068efghi	2.160±0.201i	73.8±5.0bcdef	1.252±0.116ab
CL15	4.933±0.301gh	1.517±0.212op	43.647±1.599g	15.3±0.8fgh	36.553±2.118abcdef	-0.480±0.042b	4.407±0.326bc	65.8±5.7fgh	0.457±0.016lm
CL16	4.100±0.135i	1.904±0.156klmno	46.475±2.483efg	17.6±1.3de	32.617±0.869gh	-0.843±0.052cd	4.282±0.153c	71.6±1.0bcdef	0.364±0.007mno
CL17	5.5000.235def	2.963±0.052fgh	50.928±1.966cd	21.0±0.9a	36.547±1.005abcdef	-1.340±0.111hij	3.429±0.163de	72.2±6.2bcdef	0.808±0.053fg
CL18	6.300±0.286c	4.582±0.269b	47.265±3.219ef	18.9±1.8bcd	34.763±1.788defgh	-1.857±0.22mn	2.143±0.076i	78.0±3.8abc	1.294±0.084a
CL19	6.533±0.121c	4.381±0.369bc	56.698±1.219ab	19.8±0.7ab	39.897±1.483a	-1.217±0.218fghi	2.454±0.146ghi	76.1±4.9abcd	0.629±0.069ij
CL20	4.567±0.088h	1.173±0.126pq	49.300±0.815def	12.8±1.1i	28.553±2.639i	0.747±0.078a	3.323±0.325de	63.1±3.3gh	0.379±0.046lmno
CL21	6.700±0.256c	3.170±0.218efg	55.408±1.618ab	19.8±0.6ab	35.820±1.055bcdefg	-1.777±0.159lm	2.128±0.118i	75.6±4.5bcde	1.172±0.072bc
CL22	5.333±0.185efg	2.038±0.312klm	54.676±2.559ab	17.8±1.6cde	34.023±1.667efgh	-1.540±0.112jkl	2.624±0.302gh	68.6±3.1defg	0.867±0.041f
CL23	3.467±0.339jk	1.653±0.085mno	47.722±1.369def	15.7±0.9fg	32.693±1.368gh	-1.430±0.189ijk	3.662±0.217d	70.5±2.9cdefg	0.561±0.049jk
CL24	5.767±0.212d	2.258±0.126jk	57.068±1.086a	17.6±1.1de	35.177±1.622cdefgh	-1.360±0.145hijk	3.214±0.086ef	71.4±4.2bcdefg	0.679±0.026hi
CL25	5.700±0.116de	3.269±0.339ef	47.140±0.862ef	19.6±0.8abc	34.470±2.735defgh	-1.757±0.137lm	2.131±0.158i	74.0±4.7bcdef	1.110±0.075cd
CL26	6.633±0.282c	4.087±0.205cd	47.386±2.456ef	16.9±1.3ef	32.840±2.001fgh	-2.053±0.266n	3.067±0.273ef	69.9±5.8cdefg	0.768±0.033gh
Standard deviation	1.264	1.102	4.396	2.3	3.04	0.612	0.901	4.9	0.33
Mean value	5.292	2.586	50.848	17.4	34.601	-1.186	3.229	72.2	0.694
Coefficient of variation %	0.239	0.426	0.086	0.131	0.088	0.516	0.279	0.069	0.476
a Data was expressed as mean ± standard deviation of triplicate samples. Different letter in a column indicates significantly different values at p < 0.05. The abbreviations of cultivars are given in Table 1.

## Sheet: Table S2
Table S2. The antioxidant capacity indexes of the juices of 26 celery cultivars a
Cultivar	FRAP (μmol/ml)	DPPH (%)	VC (mg/L)	Total flavonoids content (mg/L)	Total phenolic content (mg/L)
CL1	0.289±0.004bc	56.2±3.8ab	64.57±2.02abc	66.07±1.685d	281.518±12.36b
CL2	0.337±0.006a	57.2±6.4a	53.63±2.65fgh	81.52±2.225a	266.477±8.365bc
CL3	0.120±0.005o	35.1±2.8jk	45.11±1.72kl	30.57±1.105l	174.843±10.025no
CL4	0.200±0.002ghi	51.8±6.6bcd	58.41±0.67def	58.03±1.71e	215.483±18.29hijkl
CL5	0.244±0.03def	50.9±1.1cde	65.74±1.36abc	66.71±1.005cd	251.643±9.622cde
CL6	0.123±0.005no	34.4±5.2k	47.52±4.33ijk	39.44±0.9ij	213.508±6.165ijkl
CL7	0.268±0.009cd	52.2±4.8bcd	56.30±3.025fg	58.08±1.1e	253.207±8.12cde
CL8	0.115±0.003o	45.6±2.9fg	50.54±1.68hij	49.01±2.69g	225.952±17.5fghij
CL9	0.206±0.005ijk	51.4±1.3bcde	63.22±3.33bcd	69.24±1.035bc	275.208±16.27b
CL10	0.188±0.1hijk	39.9±0.8hij	44.74±3.26kl	36.53±0.93k	175.861±15.64no
CL11	0.223±0.005efg	48.3±1.0defg	47.16±2.66ijk	51.76±1.105g	236.536±7.45efg
CL12	0.131±0.006no	38.8±1.2hijk	54.33±4.12fgh	58.02±2.985e	177.862±10.28mno
CL13	0.135±0.007mno	35.8±1.4ijk	63.20±5.01bcd	44.55±0.775h	196.576±12.16lm
CL14	0.118±0.009o	35.6±2.2ijk	47.01±2.89ijk	35.50±0.74k	166.815±14.78no
CL15	0.174±0.007ijk	45.1±0.8g	48.42±3.16ijk	37.04±1.37jk	245.827±5.16def
CL16	0.186±0.005hijk	47.2±1.0defg	53.62±1.24fgh	66.84±2.59cd	245.697±11.12def
CL17	0.195±0.007ghij	43.3±1.2gh	67.83±2.36ab	58.72±1.665e	222.517±12.24ghijk
CL18	0.198±0.012ghij	37.0±0.5ijk	40.68±1.28l	41.22±1.88i	158.280±2.38o
CL19	0.165±0.008jkl	45.3±0.6g	61.68±2.33cde	54.68±1.92f	225.521±16.3fghij
CL20	0.233±0.03ef	52.1±0.8bcd	56.03±3.58fg	64.96±2.26d	234.459±5.21efgh
CL21	0.165±0.004jkl	36.7±0.5ijk	47.21±1.15ijk	51.18±1.885g	204.104±4.256kl
CL22	0.155±0.013lmn	40.4±0.9hi	57.35±2.48ef	46.13±1.135h	181.559±6.202mn
CL23	0.215±0.004fgh	46.7±1.2efg	46.79±3.25jk	49.31±0.795g	262.708±12.16bcd
CL24	0.251±0.05de	50.4±1.1cdef	51.98±2.16ghi	49.31±1.225g	228.539±8.25fghi
CL25	0.184±0.012hijk	34.8±0.7k	41.52±1.45l	40.38±0.97i	195.400±9.018jkl
CL26	0.314±0.016ab	54.3±0.6abc	68.63±1.82a	70.00±2.005b	315.541±9.33a
Standard deviation	0.057	7.3	8.259	12.893	39.432
Mean value	0.193	44.9	53.97	52.877	224.294
Coefficient of variation %	0.295	0.163	0.153	0.244	0.176
a Data was expressed as mean ± standard deviation of triplicate samples. Different letter in a column indicates significantly different values at p < 0.05. The abbreviations of cultivars are given in Table 1.

## Sheet: Table S3
Table S3 Pearson's correlation coefficients among 14 indexes of the juice of 26 celery cultivars a
	FRAP (μmol/ml)	DPPH (%)	VC (mg/L)	Total flavonoids content (mg/L)	Total phenol content(mg/L)	SSC(%)	Soluble sugar content(mg/ml)	Soluble dietary fiber(mg/L)	T680(%)	L*	a*	b*	Juice yield(%)	Single plant weight (kg)
FRAP (μmol/ml)	1
DPPH (%)	0.828**	1
VC (mg/L)	0.374	0.546**	1
Total flavonoids content (mg/L)	0.713**	0.809**	0.664**	1
Total phenol content (mg/L)	0.728**	0.833**	0.561**	0.726**	1
SSC (%)	0.129	0.055	0.16	0.104	0.145	1
Soluble sugar content (mg/ml)	0.167	0.031	0.139	0.166	0.119	0.848**	1
Soluble dietary fiber(mg/L)	-0.108	-0.061	0.247	-0.069	-0.158	0.177	0.188	1
T680(%)	-0.24	-0.271	-0.114	-0.208	-0.194	0.541**	0.581**	0.301	1
L*	-0.645**	-0.501**	-0.153	-0.567**	-0.397*	0.129	0.197	0.211	0.476*	1
a*	-0.288	0.057	0.012	0.009	-0.014	-0.420*	-0.574**	-0.228	-0.440*	-0.066	1
b*	0.065	0.281	0.256	0.219	0.305	-0.501**	-0.565**	-0.393*	-0.586**	-0.036	0.467*	1
Juice yield (%)	0.057	-0.03	-0.072	0.011	-0.049	0.316	0.473*	0.357	0.712**	0.159	-0.481*	-0.562**	1
Single plant weight(kg)	-0.202	-.454*	-0.473*	-0.447*	-0.461*	0.279	0.352	0.263	0.609**	0.137	-0.489*	-0.736**	0.558**	1

## Sheet: Table S4
Table S4. Principal components score of different cultivars celery juice
Cultivar	PC1	PC2	PC3	PC4
CL1	1.47052	-0.66716	-0.09253	0.20682
CL2	2.34935	0.7321	-0.83448	-1.58914
CL3	-1.73828	-1.89282	-0.72353	-1.02916
CL4	0.35048	-0.37356	-0.03744	-0.30885
CL5	0.95749	-0.42071	2.17942	0.87868
CL6	-1.00996	0.09558	1.45642	-1.22808
CL7	0.9765	1.5452	-0.64611	1.10519
CL8	-0.78359	-0.07625	1.22213	0.45176
CL9	0.85608	-0.82477	-0.5195	1.28073
CL10	-0.64192	1.89674	-1.26616	0.59203
CL11	-0.15694	-0.49415	0.32964	-0.13976
CL12	-0.84648	-1.13234	-0.58578	0.03118
CL13	-0.633	-0.79005	-1.20486	1.54117
CL14	-1.29972	1.22505	-0.91299	0.79466
CL15	-0.59783	-1.46696	0.0258	-1.43405
CL16	0.39254	-0.72037	-0.36189	-0.41785
CL17	-0.04575	-0.38026	0.88955	0.86515
CL18	-0.72509	1.67839	0.73323	-1.58278
CL19	-0.35282	-0.33143	1.59464	1.5891
CL20	0.85999	-0.84358	-1.68118	-0.40297
CL21	-0.58033	1.22674	0.48152	0.29238
CL22	-0.52109	0.39267	-0.47343	0.66624
CL23	0.32995	0.08212	-1.02148	-0.84927
CL24	0.29454	0.2959	-0.26616	0.78026
CL25	-0.75347	1.2571	0.35405	-1.45321
CL26	1.84883	-0.0132	1.36111	-0.64022

## Sheet: Table S5
Table S5 Secondary metabolites of celery juices
Index	Molecular Weight (Da)	Formula	Ionization model	Compounds	Class I	Class II	CAS
PA1	122.037	C7H6O2	[M+H]+	Benzoic acid	Phenolic acids	Phenolic acids	65-85-0
PA2	136.052	C8H8O2	[M-H]-	Phenyl acetate	Phenolic acids	Phenolic acids	122-79-2
PA3	138.032	C7H6O3	[M-H]-	Protocatechualdehyde	Phenolic acids	Phenolic acids	139-85-5
PA4	152.047	C8H8O3	[M+H]+	Isovanillin	Phenolic acids	Phenolic acids	621-59-0
PA5	152.047	C8H8O3	[M-H]-	Vanillin; 4-Hydroxy-3-Methoxybenzaldehyde	Phenolic acids	Phenolic acids	121-33-5
PA6	154.027	C7H6O4	[M-H]-	2,5-Dihydroxybenzoic acid; Gentisic Acid*	Phenolic acids	Phenolic acids	490-79-9
PA7	154.027	C7H6O4	[M-H]-	3,4-Dihydroxybenzoic acid (Protocatechuic acid)*	Phenolic acids	Phenolic acids	99-50-3
PA8	166.063	C9H10O3	[M-H]-	2,6-Dimethoxybenzaldehyde*	Phenolic acids	Phenolic acids	3392-97-0
PA9	194.058	C10H10O4	[M+H]+	Vanillin acetate	Phenolic acids	Phenolic acids	881-68-5
PA10	278.152	C16H22O4	[M+H]+	Butyl isobutyl phthalate	Phenolic acids	Phenolic acids	17851-53-5
PA11	278.152	C16H22O4	[M+H]+	Dibutyl phthalate*	Phenolic acids	Phenolic acids	84-74-2
PA12	278.152	C16H22O4	[M+H]+	Diisobutyl phthalate*	Phenolic acids	Phenolic acids	84-69-5
PA13	316.079	C13H16O9	[M-H]-	Protocatechuic acid-4-O-glucoside*	Phenolic acids	Phenolic acids	-
PA14	328.152	C16H24O7	[M-H]-	3-Hydroxy-4-isopropylbenzylalcohol-3-O-glucoside	Phenolic acids	Phenolic acids	-
PA15	346.126	C15H22O9	[M+H]+	3,4,5-Trimethoxyphenyl-1-O-β-D-glucoside	Phenolic acids	Phenolic acids	-
PA16	168.042	C8H8O4	[M-H]-	Vanillic acid	Phenolic acids	Phenolic acids	121-34-6
PA17	316.116	C14H20O8	[M-H]-	Vanilloloside	Phenolic acids	Phenolic acids	74950-96-2
PA18	300.084	C13H16O8	[M-H]-	4-O-Glucosyl-4-hydroxybenzoic acid	Phenolic acids	Phenolic acids	-
PA19	182.058	C9H10O4	[M+H]+	Syringaldehyde	Phenolic acids	Phenolic acids	134-96-3
PA20	344.111	C15H20O9	[M-H]-	Syringaldehyde-4-O-glucoside	Phenolic acids	Phenolic acids	-
PA21	300.084	C13H16O8	[M-H]-	1-O-Salicyl-D-glucose	Phenolic acids	Phenolic acids	60517-74-0
PA22	300.085	C13H16O8	[M-H]-	Salicylic acid-2-O-glucoside	Phenolic acids	Phenolic acids	10366-91-3
PA23	314.1	C14H18O8	[M-H]-	Methyl salicylate-2-O-glucoside	Phenolic acids	Phenolic acids	10019-60-0
PA24	170.022	C7H6O5	[M-H]-	Gallic acid	Phenolic acids	Phenolic acids	149-91-7
PA25	316.022	C15H8O8	[M-H]-	3-O-Methylellagic acid	Phenolic acids	Phenolic acids	-
PA26	330.038	C16H10O8	[M+H]+	3,3'-O-Dimethylellagic Acid	Phenolic acids	Phenolic acids	2239-88-5
PA27	448.064	C20H16O12	[M-H]-	Ellagic acid-4-O-rhamnoside	Phenolic acids	Phenolic acids	-
PA28	132.058	C9H8O	[M+H]+	Trans-Cinnamaldehyde	Phenolic acids	Phenolic acids	14371-10-9
PA29	148.052	C9H8O2	[M+H]+	Cinnamic acid	Phenolic acids	Phenolic acids	140-10-3
PA30	164.047	C9H8O3	[M-H]-	3-Hydroxycinnamic Acid	Phenolic acids	Phenolic acids	14755-02-3
PA31	164.047	C9H8O3	[M-H]-	2-Hydroxycinnamic acid	Phenolic acids	Phenolic acids	583-17-5
PA32	162.068	C10H10O2	[M+H]+	4-MethoxycinnaMaldehyde	Phenolic acids	Phenolic acids	1963-36-6
PA33	372.106	C16H20O10	[M-H]-	Trihydroxycinnamoylquinic acid	Phenolic acids	Phenolic acids	-
PA34	370.126	C17H22O9	[M+H]+	Sinapaldehyde-4-O-Glucoside	Phenolic acids	Phenolic acids	154461-65-1
PA35	386.121	C17H22O10	[M-H]-	4-O-Glucosyl-sinapate	Phenolic acids	Phenolic acids	-
PA36	386.122	C17H22O10	[M-H]-	1-O-Sinapoyl-D-glucose	Phenolic acids	Phenolic acids	-
PA37	400.101	C17H20O11	[M-H]-	Sinapoylglucuronic acid	Phenolic acids	Phenolic acids	-
PA38	194.058	C10H10O4	[M-H]-	Isoferulic Acid*	Phenolic acids	Phenolic acids	537-73-5
PA39	194.058	C10H10O4	[M-H]-	Ferulic acid*	Phenolic acids	Phenolic acids	537-98-4
PA40	196.074	C10H12O4	[M-H]-	Dihydroferulic Acid	Phenolic acids	Phenolic acids	1135-23-5
PA41	268.095	C13H16O6	[M+H]+	1-Feruloyl-sn-glycerol	Phenolic acids	Phenolic acids	-
PA42	326.1	C15H18O8	[M-H]-	Ferulic acid-1-O-glucoside	Phenolic acids	Phenolic acids	14364-05-7
PA43	356.11	C16H20O9	[M-H]-	1-O-Feruloyl-D-Glucose	Phenolic acids	Phenolic acids	-
PA44	356.111	C16H20O9	[M-H]-	4-O-β-D-glucopyranosylferulic acid	Phenolic acids	Phenolic acids	-
PA45	356.111	C16H20O9	[M-H]-	Ferulic acid-4-O-glucoside	Phenolic acids	Phenolic acids	117405-51-3
PA46	368.111	C17H20O9	[M+H]+	1-O-Feruloylquinic acid	Phenolic acids	Phenolic acids	-
PA47	368.111	C17H20O9	[M+H]+	3-O-Feruloylquinic acid	Phenolic acids	Phenolic acids	1899-29-2
PA48	164.047	C9H8O3	[M+H]+	p-Coumaric acid	Phenolic acids	Phenolic acids	501-98-4
PA49	320.09	C16H16O7	[M+H]+	Trans-5-O-(p-Coumaroyl)shikimate	Phenolic acids	Phenolic acids	-
PA50	326.1	C15H18O8	[M-H]-	p-Coumaric acid-4-O-glucoside	Phenolic acids	Phenolic acids	117405-48-8
PA51	326.1	C15H18O8	[M-H]-	1-O-p-Coumaroyl-β-D-glucose	Phenolic acids	Phenolic acids	7139-64-2
PA52	338.1	C16H18O8	[M-H]-	4-O-p-Coumaroylquinic acid	Phenolic acids	Phenolic acids	32451-86-8
PA53	338.1	C16H18O8	[M-H]-	3-O-p-Coumaroylquinic acid*	Phenolic acids	Phenolic acids	87099-71-6
PA54	338.1	C16H18O8	[M-H]-	1-O-p-Coumaroylquinic acid	Phenolic acids	Phenolic acids	-
PA55	338.1	C16H18O8	[M-H]-	5-O-p-Coumaroylquinic acid*	Phenolic acids	Phenolic acids	1899-30-5
PA56	500.153	C22H28O13	[M-H]-	5-O-p-Coumaroylquinic acid O-glucoside	Phenolic acids	Phenolic acids	-
PA57	500.153	C22H28O13	[M-H]-	3-O-p-Coumaroylquinic acid-O-glucoside	Phenolic acids	Phenolic acids	-
PA58	164.047	C9H8O3	[M+H]+	(E)-3-(3,4-dihydroxyphenyl)acrylaldehyde	Phenolic acids	Phenolic acids	-
PA59	180.042	C9H8O4	[M-H]-	Caffeic acid	Phenolic acids	Phenolic acids	331-39-5
PA60	342.095	C15H18O9	[M-H]-	1-O-Caffeoyl-β-D-glucose	Phenolic acids	Phenolic acids	-
PA61	342.096	C15H18O9	[M-H]-	6-O-Caffeoyl-D-glucose	Phenolic acids	Phenolic acids	-
PA62	344.111	C15H20O9	[M-H]-	Dihydrocaffeoylglucose	Phenolic acids	Phenolic acids	-
PA63	354.095	C16H18O9	[M-H]-	Chlorogenic acid (3-O-Caffeoylquinic acid)*	Phenolic acids	Phenolic acids	327-97-9
PA64	354.095	C16H18O9	[M-H]-	Cryptochlorogenic acid (4-O-Caffeoylquinic acid)	Phenolic acids	Phenolic acids	905-99-7
PA65	354.095	C16H18O9	[M-H]-	Neochlorogenic acid (5-O-Caffeoylquinic acid)*	Phenolic acids	Phenolic acids	906-33-2
PA66	368.111	C17H20O9	[M-H]-	Chlorogenic acid methyl ester	Phenolic acids	Phenolic acids	29708-87-0
PA67	416.111	C21H20O9	[M+H]+	1,3-O-Dicaffeoylglycerol	Phenolic acids	Phenolic acids	-
PA68	504.127	C24H24O12	[M-H]-	1,6-Di-O-caffeoyl-β-D-glucose	Phenolic acids	Phenolic acids	-
PA69	504.127	C24H24O12	[M-H]-	3,6-Di-O-caffeoyl glucose	Phenolic acids	Phenolic acids	-
PA70	504.148	C21H28O14	[M-H]-	1-O-Caffeoyl-(6-O-glucosyl)-β-D-glucose	Phenolic acids	Phenolic acids	-
PA71	516.127	C25H24O12	[M-H]-	3,5-Dicaffeoylquinic acid	Phenolic acids	Phenolic acids	-
Ap1	270.053	C15H10O5	[M+H]+	Apigenin	Flavonoids	Flavones	520-36-5
Ap2	432.106	C21H20O10	[M+H]+	Apigenin-3'-O-glucoside*	Flavonoids	Flavones	-
Ap3	432.106	C21H20O10	[M+H]+	Apigenin-7-O-glucoside(Cosmosiin)*	Flavonoids	Flavones	578-74-5
Ap4	446.085	C21H18O11	[M+H]+	Apigenin-7-O-glucuronide	Flavonoids	Flavones	29741-09-1
Ap5	474.116	C23H22O11	[M+H]+	Apigenin-7-O-(6''-acetyl)glucoside	Flavonoids	Flavones	72741-92-5
Ap6	564.148	C26H28O14	[M+H]+	Apiin	Flavonoids	Flavones	26544-34-3
Ap7	564.148	C26H28O14	[M+H]+	Apigenin-7-O-(2''-glucosyl)arabinoside	Flavonoids	Flavones	-
Ap8	650.142	C29H30O17	[M+H]+	Apigenin-7-O-(2''-O-apiosyl)(6''-Malonyl)glucoside	Flavonoids	Flavones	-
Ap9	518.42	C24H22O13	[M+H]+	apigenin 7-O-(6-O-malonylglucoside)	Flavonoids	Flavones	86546-87-4
L1	286.048	C15H10O6	[M+H]+	Luteolin (5,7,3',4'-Tetrahydroxyflavone)	Flavonoids	Flavones	491-70-3
L2	448.101	C21H20O11	[M+H]+	Luteolin-7-O-glucoside (Cynaroside)	Flavonoids	Flavones	5373-11-5
L3	448.101	C21H20O11	[M+H]+	Luteolin-3'-O-glucoside	Flavonoids	Flavones	5154-41-6
L4	580.5	C26H28O15	[M+H]+	luteolin 7-O-apiosylglucoside	Flavonoids	Flavones	506410-53-3
L5	667.15	C29H30O18	[M+H]+	luteolin 7-O-6'-malonyl-apiosylglucoside	Flavonoids	Flavones	-
L6	534.423	C24H22O14	[M+H]+	luteolin 7-O-6"-malonylglucoside	Flavonoids	Flavones	98767-38-5
CH1	462.116	C22H22O11	[M-H]-	Chrysoeriol-7-O-glucoside	Flavonoids	Flavones	19993-32-9
CH2	548.117	C25H24O14	[M+H]+	Chrysoeriol-7-O-(6''-malonyl)glucoside	Flavonoids	Flavones	-
CH3	594.52	C27H30O15	[M+H]+	chrysoeriol 7-O-apiosylglucoside / 3'-Methoxy apiin	Flavonoids	Flavones	33579-63-4
Q1	318.038	C15H10O8	[M+H]+	Quercetagetin; 3,3',4',5,6,7-Hexahydroxyflavone	Flavonoids	Flavonols	90-18-6
Q2	596.138	C26H28O16	[M+H]+	Quercetin-3-O-apiosyl(1→2)galactoside	Flavonoids	Flavonols	-
KA1	300.063	C16H12O6	[M+H]+	Kaempferide (3,5,7-Trihydroxy-4'-methoxyflavone)	Flavonoids	Flavonols	491-54-3
KA2	418.09	C20H18O10	[M+H]+	Kaempferol-3-O-arabinoside	Flavonoids	Flavonols	-
KA3	448.101	C21H20O11	[M+H]+	Kaempferol-4'-O-glucoside	Flavonoids	Flavonols	-
KA4	448.101	C21H20O11	[M+H]+	Kaempferol-3-O-glucoside (Astragalin)*	Flavonoids	Flavonols	480-10-4
KA5	448.101	C21H20O11	[M-H]-	Kaempferol-7-O-glucoside*	Flavonoids	Flavonols	16290-07-6
KA6	300.063	C16H12O6	[M+H]+	Rhamnocitrin (7-Methylkaempferol)*	Flavonoids	Flavonols	569-92-6
N1	272.068	C15H12O5	[M+H]+	Naringenin (5,7,4'-Trihydroxyflavanone)	Flavonoids	Flavanones	480-41-1
N2	434.121	C21H22O10	[M-H]-	Naringenin-7-O-glucoside (Prunin)	Flavonoids	Flavanones	529-55-5
N3	742.232	C33H42O19	[M-H]-	Naringenin-7-O-Rutinoside-4'-O-glucoside	Flavonoids	Flavanones	-
D1	300.063	C16H12O6	[M+H]+	Diosmetin (5,7,3'-Trihydroxy-4'-methoxyflavone)*	Flavonoids	Flavanones	520-34-3
D2	462.116	C22H22O11	[M+H]+	Diosmetin-7-O-galactoside*	Flavonoids	Flavanones	-
D3	462.116	C22H22O11	[M+H]+	Diosmetin-7-O-glucoside*	Flavonoids	Flavanones	20126-59-4
F1	302.079	C16H14O6	[M+H]+	Homoeriodictyol	Flavonoids	Flavanones	446-71-9
F2	300.063	C16H12O6	[M-H]-	5,7,2'-Trhiyroxy-8-methoxyflavone	Flavonoids	Flavones	-
F3	450.116	C21H22O11	[M+H]+	3',5,5',7-Tetrahydroxyflavanone-7-O-glucoside	Flavonoids	Flavanones	-
F4	372.121	C20H20O7	[M+H]+	4',5,6,7,8-Pentamethoxyflavone	Flavonoids	Flavones	481-53-8
F5	402.131	C21H22O8	[M+H]+	5,6,7,8,3',4'-Hexamethoxyflavone	Flavonoids	Flavones	478-01-3
F6	270.053	C15H10O5	[M+H]+	3',4',7-Trihydroxyflavone	Flavonoids	Flavones	2150-11-0
C1	162.032	C9H6O3	[M-H]-	7-Hydroxycoumarin	Coumarins	Coumarins	93-35-6
C2	176.047	C10H8O3	[M+H]+	7-Methoxycoumarin	Coumarins	Coumarins	531-59-9
C3	186.032	C11H6O3	[M+H]+	Psoralen	Coumarins	Coumarins	66-97-7
C4	188.041	C11H8O3	[M-H]-	Ayapin	Coumarins	Coumarins	494-56-4
C5	192.042	C10H8O4	[M+H]+	Isoscopoletin (6-Hydroxy-7-Methoxycoumarin)	Coumarins	Coumarins	776-86-3
C6	192.042	C10H8O4	[M+H]+	Scopoletin (7-Hydroxy-5-methoxycoumarin)	Coumarins	Coumarins	92-61-5
C7	206.058	C11H10O4	[M+H]+	5,7-Dimethoxycoumarin (Limettin)(Citropten)	Coumarins	Coumarins	487-06-9
C8	208.037	C10H8O5	[M+H]+	Fraxetin (7,8-Dihydroxy-6-methoxycoumarin)	Coumarins	Coumarins	574-84-5
C9	208.037	C10H8O5	[M+H]+	Isofraxetin	Coumarins	Coumarins	50656-75-2
C10	216.042	C12H8O4	[M+H]+	Bergapten	Coumarins	Coumarins	484-20-8
C11	222.053	C11H10O5	[M+H]+	7-Hydroxy-5,6-dimethoxycoumarin	Coumarins	Coumarins	43053-62-9
C12	230.094	C14H14O3	[M+H]+	Osthenol	Coumarins	Coumarins	484-14-0
C13	246.053	C13H10O5	[M+H]+	Isopimpinellin	Coumarins	Coumarins	482-27-9
C14	262.084	C14H14O5	[M+H]+	Rutaretin	Coumarins	Coumarins	13895-92-6
C15	286.084	C16H14O5	[M+H]+	Pabulenol	Coumarins	Coumarins	33889-70-2
C16	354.095	C16H18O9	[M+H]+	Scopoletin-7-O-glucoside (Scopolin)	Coumarins	Coumarins	531-44-2
C17	368.074	C16H16O10	[M+H]+	Scopoletin-7-O-glucuronide	Coumarins	Coumarins	132752-65-9
C18	424.137	C20H24O10	[M+H]+	Rutarin	Coumarins	Coumarins	20320-81-4
OH1	103.063	C4H9NO2	[M+H]+	γ-Aminobutyric acid	Others	Others	56-12-2
OH2	103.063	C4H9NO2	[M+H]+	2-Aminoisobutyric acid	Others	Others	62-57-7
OH3	131.095	C6H13NO2	[M+H]+	6-Aminocaproic acid	Others	Others	60-32-2
OH4	164.047	C9H8O3	[M+H]+	4-hydroxyphenyl acrylaldehyde	Others	Others	-
OH5	166.099	C10H14O2	[M+H]+	Rugulolide C	Others	Others	-
P1	188.084	C12H12O2	[M+H]+	3-Butylidenephthalide	Others	Others	551-08-6
P2	188.084	C12H12O2	[M+H]+	E-Butylphthalide	Others	Others	-
P3	190.099	C12H14O2	[M+H]+	Neoligustilide	Others	Others	-
P4	190.099	C12H14O2	[M+H]+	Z-Ligustilide	Others	Others	4431-01-0
P5	190.099	C12H14O2	[M+H]+	Butylphthalide	Others	Others	6066-49-5
P6	192.115	C12H16O2	[M+H]+	Senkyunolide A	Others	Others	63038-10-8
P7	194.131	C12H18O2	[M+H]+	Cinidilide	Others	Others	-
OH6	208.074	C11H12O4	[M+H]+	4-Acetoxy-3-Ethoxybenzaldehyde	Others	Others	72207-94-4
OH7	236.126	C10H20O6	[M+H]+	Butyl beta-D-glucoside	Others	Others	5391-18-4
OH8	292.11	C19H16O3	[M+H]+	1,7-Bis-(4-hydroxyphenyl)-2,4,6-heptatrienone	Others	Others	-
OH9	380.199	C24H28O4	[M+H]+	Z-6.8',7.3'-Diligustilide	Others	Others	89354-45-0
OH10	380.199	C24H28O4	[M+H]+	Angelicide	Others	Others	92935-94-9
OH11	386.194	C19H30O8	[M-H]-	Roseoside	Others	Others	54835-70-0

## Sheet: Table S6
Table S6. The relative content of different secondary metabolites in the celery juice of six cultivars a
Index	Compounds	Class I	Class II	CL1	CL6	CL3	CL2	CL26	CL14	Max Difference b
PA2	Phenyl acetate	Phenolic acids	Phenolic acids	466.6±29.5b	481.4±25.6b	249.9±16.4e	1290.3±83.8a	359.6±18.5c	316.3+12.2d	5.16
PA3	Protocatechualdehyde	Phenolic acids	Phenolic acids	3082.3±225.8a	1119.2±101.5d	1428.3±66.6c	1070.8±88.2d	1146.6±90.9d	2326.3±96.4b	2.88
PA4	Isovanillin	Phenolic acids	Phenolic acids	531.4±32.5b	207.8±15.8c	167.8±18.8d	695.6±56.22a	218.4±32.2c	181.0±26.5cd	4.15
PA5	Vanillin	Phenolic acids	Phenolic acids	2921.1±85.5b	905.7±25.6d	649.3±30.2.5e	3388.2±210.6a	1383.7±106.2c	1016.8±42.5d	5.22
PA6	Gentisic Acid	Phenolic acids	Phenolic acids	905.5±65.2c	700.5±52.8d	504.3±28.7e	4150.5±366.8a	2260.9±228.6b	529.6±63.4e	8.23
PA7	Protocatechuic acid	Phenolic acids	Phenolic acids	2481.8±114.6c	1742.0±228.5d	722.6±96.8f	10515.0±628.6a	8096.9±315.8b	1067.8±156.5e	14.55
PA8	2,6-Dimethoxybenzaldehyde	Phenolic acids	Phenolic acids	937.9±188.2b	388.9±45.5d	514.0±83.5c	3144.7±438.6a	381.4±42.9d	531.0±55.5c	8.25
PA13	Protocatechuic acid-4-O-glucoside	Phenolic acids	Phenolic acids	346.7±19.2a	246.3±28.8b	117.5±17.6c	106.7±15.9c	108.5±6.3c	265.8±9.58b	3.25
PA14	3-Hydroxy-4-isopropylbenzylalcohol-3-O-glucoside	Phenolic acids	Phenolic acids	790.3±63.9a	141.8±12.2b	84.4±6.22c	735.3±35.5a	87.4±14.5c	87.4±10.69c	9.36
PA15	3,4,5-Trimethoxyphenyl-1-O-β-D-glucoside	Phenolic acids	Phenolic acids	501.4±26.3b	144.1±6.3c	114.8±12.5d	616.6±59.8a	79.1±2.88e	85.7±7.25e	7.8
PA18	4-O-Glucosyl-4-hydroxybenzoic acid	Phenolic acids	Phenolic acids	4326.8±308.7a	2512.1±208.2b	530.0±48.6e	1787.3±135.5c	2222.6±269.3b	821.3±130.5d	8.16
PA20	Syringaldehyde-4-O-glucoside	Phenolic acids	Phenolic acids	332.6±31.2a	242.1±20.7b	108.9±5.2c	92.5±10.8c	102.6±11.5c	110.4±9.2c	3.6
PA21	1-O-Salicyl-D-glucose	Phenolic acids	Phenolic acids	44152.0±2688.2a	38059.7±2152.5b	8437.9±625.5d	8554.5±313.8d	22060.0±1627c	8467.6±309.6d	5.23
PA22	Salicylic acid-2-O-glucoside	Phenolic acids	Phenolic acids	251.8±33.6b	555.7±88.2a	199.2±23.2c	163.4±15.2c	676.0±101.8a	243.4±16.5b	4.14
PA24	Gallic acid	Phenolic acids	Phenolic acids	248.3±10.6b	249.0±18.7b	238.5±21.6b	2014.1±211.5a	197.6±9.8c	185.7±11.5c	10.84
PA29	Cinnamic acid	Phenolic acids	Phenolic acids	783.5±65.8a	78.6±8.7d	112.5±9.6c	451.1±38.1b	108.5±11.7c	88.7±6.6d	9.97
PA30	3-Hydroxycinnamic Acid	Phenolic acids	Phenolic acids	487.0±30.2c	628.1±52.6b	511.2±39.5c	3147.1±146.5a	326.6±18.8d	588.2±39.3b	9.64
PA31	2-Hydroxycinnamic acid	Phenolic acids	Phenolic acids	3331.6±116.4d	29824.3±862.5a	21216.0±2690.5b	6043.2±405.2c	29161.3±1003.8a	25578.0±3235.1b	8.95
PA34	Sinapaldehyde-4-O-Glucoside	Phenolic acids	Phenolic acids	94.5±12.2b	103.1±15.8b	261.6±52.5a	66.9±10.6c	91.4±16.3b	214.0±22.8a	3.91
PA35	4-O-Glucosyl-sinapate	Phenolic acids	Phenolic acids	1619.7±233.8a	401.7±32c	444.9±26.5c	589.6±42.2b	435.0±18.9c	421.8±21.8c	4.03
PA36	1-O-Sinapoyl-D-glucose	Phenolic acids	Phenolic acids	2656.0±89.5d	8864.0±412.6a	3709.0±305.5c	2036.2±136.9d	6323.1±199.2b	3519.5±220.8c	4.35
PA37	Sinapoyl glucuronic acid	Phenolic acids	Phenolic acids	465.7±40.6c	3873.8±188.8b	452.8±33.7c	513.1±46.6c	4627.8±306.5a	488.0±29.8c	10.22
PA38	Isoferulic Acid	Phenolic acids	Phenolic acids	216.1±12.2d	1330.6±105.5b	204.7±10.6d	266.3±23.5c	1802.9±112.6a	192.0±20.8d	9.39
PA39	Ferulic acid	Phenolic acids	Phenolic acids	241.8±40.2c	1296.2±69.7b	203.5±25.5c	248.6±38.9c	2252.5±88.3a	200.0±18.9c	11.26
PA43	1-O-Feruloyl-D-Glucose	Phenolic acids	Phenolic acids	6832.6±279.8d	25586.7±1125.3a	20402.7±1696.5b	10526.3±508.2c	24736.7±1038.7a	18917.7±1250.6b	3.74
PA45	Ferulic acid-4-O-glucoside	Phenolic acids	Phenolic acids	2711.6±132.5a	788.1±58.5d	897.6±60.2c	711.5±39.4d	914.5±53.8c	1542.9±116.8b	3.81
PA46	1-O-Feruloylquinic acid	Phenolic acids	Phenolic acids	12444.7±755.5b	10909.3±1008.2c	11957.3±660.5b	31045.0±1128.7a	31333.3±956.8a	10913.3±588.6c	2.87
PA47	3-O-Feruloylquinic acid	Phenolic acids	Phenolic acids	938.3±152.2c	944.1±134.6c	2029.3±254.5a	593.1±71.5d	1613.3±212.6b	655.3±62.8d	3.42
PA48	p-Coumaric acid	Phenolic acids	Phenolic acids	407.4±51.7c	3228.5±288.7a	3040.5±302.2a	663.3±96.6b	3430.3±382.6a	3367.2±412.8a	8.42
PA49	Trans-5-O-(p-Coumaroyl) shikimate	Phenolic acids	Phenolic acids	1026.2±169.5a	352.5±38.6b	270.5±26.8c	212.3±11.6d	293.1±33.2c	264.1±29.1c	4.83
PA52	4-O-p-Coumaroylquinic acid	Phenolic acids	Phenolic acids	585.6±32.5d	863.0±47.3c	845.7±52.6c	263.0±29.5e	2077.8±226.2a	1677.3±208.6b	7.9
PA53	3-O-p-Coumaroylquinic acid	Phenolic acids	Phenolic acids	1057.2±99.2c	4265.2±255.9a	1171.9±141.5c	682.3±64.5d	3146.2±187.6b	4913.1±305.2a	7.2
PA55	5-O-p-Coumaroylquinic acid	Phenolic acids	Phenolic acids	1135.7±126.5c	1458.8±267.9c	1343.1±148.5c	725.0±76.6d	3212.7±308.5b	5370.1±418.5a	7.41
PA58	(E)-3-(3,4-dihydroxyphenyl) acrylaldehyde	Phenolic acids	Phenolic acids	401.2±46.8d	3103.5±236.2a	2624.3±155.9b	746.2±55.9c	2681.5±118.2b	2678.9±206.5b	7.74
PA59	Caffeic acid	Phenolic acids	Phenolic acids	185.3±21.8c	1391.0±95.7a	185.0±22.6c	176.3±18.8c	1051.1±66.7b	121.9±13.5d	11.41
PA60	1-O-Caffeoyl-β-D-glucose	Phenolic acids	Phenolic acids	902.1±54.5a	260.1±39.8b	116.6±29.8c	978.3±68.3a	891.8±71.2a	100.8±16.6c	9.71
PA61	6-O-Caffeoyl-D-glucose	Phenolic acids	Phenolic acids	202.8±26.8b	1371.5±189.5a	141.4±12.6c	191.4±31.5b	1131.3±113.5a	145.4±10.4c	9.7
PA63	Chlorogenic acid	Phenolic acids	Phenolic acids	1724.7±79.7b	367.6±36.7d	327.1±29.5d	4623.4±283.6a	883.5±58.8c	315.5±39.6d	14.65
PA64	Cryptochlorogenic acid	Phenolic acids	Phenolic acids	1050.3±166.2a	585.6±41.5b	546.4±45.6b	2971.0±218.5a	566.3±28.6b	540.5±34.6b	5.5
PA65	Neochlorogenic acid	Phenolic acids	Phenolic acids	1401.4±110.7b	528.5±51.2d	563.5±46.6d	3441.2±332.6a	673.6±77.5c	579.4±38.6d	6.51
PA66	Chlorogenic acid methyl ester	Phenolic acids	Phenolic acids	7530.7±266.8b	6381.1±305.3c	4841.6±208.5d	22241.5±869.5a	21087.7±744.9a	7296.8±296.5b	4.59
PA67	1,3-O-Dicaffeoylglycerol	Phenolic acids	Phenolic acids	483.8±40.9a	116.2±9.8c	94.3±10.8c	151.5±11.6b	518.3±36.8a	84.5±15.5c	6.13
PA70	1-O-Caffeoyl-(6-O-glucosyl)-β-D-glucose	Phenolic acids	Phenolic acids	873.3±116.6a	284.1±19.8d	354.2±25.6c	966.0±102.5a	713.3±75.8b	349.4±29.1c	3.4
AP1	Apigenin	Flavonoids	Flavones	3261.2±277.7c	609.1±33.5e	692.9±51.5d	9699.3±488.5a	6919.9±369.6b	580.4±26.6e	16.71
AP2	Apigenin-3'-O-glucoside	Flavonoids	Flavones	2443.6±179.8b	1067.4±97.5c	851.7±55.9d	3776.3±266.8a	2303.5±188.8b	950.7±81.5c	4.43
AP3	Apigenin-7-O-glucoside	Flavonoids	Flavones	3513.7±209.6a	927.2±100.7c	759.9±d	3867.9±255.5a	2936.3±196.7b	1035.8±89.6c	5.09
AP4	Apigenin-7-O-(6''-acetyl) glucoside	Flavonoids	Flavones	2264.3±218.6b	1983.2±109.8b	727.7±25.5c	7697.3±445.8a	799.6±35.6c	761.7±28.6c	10.57
AP5	Apiin	Flavonoids	Flavones	6311.6±229.8b	6690.1±266.8b	6254.6±189.7b	20374.3±1015.6a	19425.1±1009.5a	5423.8±177.9c	3.76
AP6	Apigenin-7-O-(2''-O-apiosyl) (6''-Malonyl) glucoside	Flavonoids	Flavones	33944.3±875.6b	9478.7±416.2d	38142.7±1106.2a	10883.3±666.7.5c	37245.7±1208.5a	10575.3±722.4c	4.02
L1	Luteolin	Flavonoids	Flavones	29.0±6.6d	34.4±10.6c	132.8±22.2b	308.2±36.5a	46.9±12.5c	24.6±7.5d	12.53
L2	Luteolin-7-O-glucoside	Flavonoids	Flavones	8328.0±368.2a	7652.5±208.5b	1631.8±279.5d	2383.4±288.5c	8356.8±452.5a	1313.1±173.8d	6.36
L3	Luteolin-3'-O-glucoside	Flavonoids	Flavones	350.3±33.8d	814.8±95.5b	380.5±41.4d	489.6±62.6c	1026.5±185.5a	1062.7±166.5a	3.03
L4	luteolin 7-O-apiosylglucoside	Flavonoids	Flavones	135.0±12.6d	270.8±26.6b	594.4±39.8a	257.2±22.8b	213.2±14.7c	132.8±10.5d	4.48
L6	luteolin 7-O-6"-malonylglucoside	Flavonoids	Flavones	889.8±104.6a	986.8±112.5a	342.7±36.8c	142.5±20.2d	138.1±16.8d	474.1±54.2b	7.15
CH1	Chrysoeriol-7-O-glucoside	Flavonoids	Flavones	1486.5±388.1a	313.6±48.6c	399.9±59.8c	268.5d	907.1±43.7b	926.8±58.5b	5.54
CH2	Chrysoeriol-7-O-(6''-malonyl) glucoside	Flavonoids	Flavones	542.6±235.9b	191.7±38.5c	501.3±189.2b	147.0±22.8d	198.8±21.6c	628.6±159.8a	4.28
Q1	Quercetagetin	Flavonoids	Flavonols	72.0±4.5c	77.8±5.8bc	82.4±6.5b	268.8±30.1a	74.0±3.2c	72.7±4.1c	3.73
KA2	Kaempferol-3-O-arabinoside	Flavonoids	Flavonols	393.8±39.8d	615.1±48.8c	218.7±24.7e	1600.9±114.5a	1286.7±97.6b	570.8±42.6c	7.32
KA5	Kaempferol-7-O-glucoside*	Flavonoids	Flavonols	882.0±73.5a	819.3±75.9a	168.7±36.9b	116.8±28.9c	887.8±76.6a	143.6±33.2bc	7.6
KA6	Rhamnocitrin	Flavonoids	Flavonols	17367.7±856.2b	7618.3±426.8d	7291.3±433.9d	48125.3±2683.5a	14836.6±663.5c	6156.7±295.7e	7.82
N1	Naringenin	Flavonoids	Flavanones	400.0±36.9b	389.6±26.6b	1219.3±162.5a	1428.0±168.5a	1257.0±153.7a	370.0±30.2b	3.86
N3	Naringenin-7-O-Rutinoside-4'-O-glucoside	Flavonoids	Flavanones	362.4±42.3a	247.0±29.6c	76.3±6.8e	40.5±3.3f	125.1±17.7d	317.1±33.5b	8.95
D1	Diosmetin	Flavonoids	Flavanones	19867.1±682.3b	9438.1±558.9c	8703.1 ±678.2de	53867.0±1766.5a	19008.5±339.2b	8174.9±459.8e	6.59
F2	5,7,2'-Trhiyroxy-8-methoxyflavone	Flavonoids	Flavones	10533.4±1036.5c	9334.9±337.6d	7456.6±309.3e	40565.3±2569.8a	19753.3±1166.5b	9248.3±289.5d	5.44
F3	3',5,5',7-Tetrahydroxyflavanone-7-O-glucoside	Flavonoids	Flavanones	224.1±38.5a	78.5±11.8c	50.6±9.7d	125.9±14.5b	229.5±52.6a	32.6±4.8d	7.04
F6	3',4',7-Trihydroxyflavone	Flavonoids	Flavones	217.0±35.2b	184.4±26.7bc	165.1±13.8d	636.3±60.8a	155.2±21.7c	174.2±28.5c	4.1
C1	7-Hydroxycoumarin	Coumarins	Coumarins	1445.7±117.5b	1535.0±123.9b	1600.5±155.8b	1017.2±86.3d	4928.0±438.5a	1568.9±119.6b	4.84
C3	Psoralen	Coumarins	Coumarins	12958.7±742.6b	5308.3±378.9e	36488.0±1387.3a	6383.1±232.5d	6318.9±165.9d	11176.3±519.5c	6.87
C5	Isoscopoletin	Coumarins	Coumarins	3596.6±312.5d	3901.1±258.6c	17577.3±1238.6a	2837.6±172.6e	3004.9±275.e	4689.7±636.8b	6.19
C6	Scopoletin	Coumarins	Coumarins	22149.3±1429.7a	4339.1±434.6c	3757.7±287.5d	3059.9±258.7e	3082.8±232.6e	5076.3±415.8b	7.24
C7	5,7-Dimethoxycoumarin	Coumarins	Coumarins	493.5±30.9b	527.1±31.5b	1929.0±283.8a	2215.8±347.5a	533.8±37.7b	500.1±28.8b	4.49
C10	Bergapten	Coumarins	Coumarins	1003.4±169.5b	1190.5±206.8b	828.1±88.5c	3209.7±288.3a	1045.6±157.9b	920.3±145.8bc	3.88
C12	Osthenol	Coumarins	Coumarins	14492.7±1182.5a	3815.8±458.5b	3620.1±306.6b	3288.2±296.5c	3115.8±188.7c	3073.2±212.5c	4.72
C13	Isopimpinellin	Coumarins	Coumarins	831.6±144.8b	831.4±173.2b	2794.3±325.5a	526.2±72.6d	741.3±126.5c	594.3±48.6d	5.31
C14	Rutaretin	Coumarins	Coumarins	81.8±8.2b	323.1±27.7a	66.0±3.9d	77.5±3.8c	88.9±6.7b	73.7±4.5c	4.9
C16	Scopoletin-7-O-glucoside	Coumarins	Coumarins	13273.0±459.8d	15727.0±603.6c	53533.7±1892.6a	15898.2±515.6c	16105.7±669.1c	40257.7±2031.6b	4.03
C17	Scopoletin-7-O-glucuronide	Coumarins	Coumarins	8666.6±469.2c	9578.0±683.4b	9858.5±712.5b	23489.0±1209.8a	24520.3±1453.7a	8561.7±399.5c	2.86
OH1	γ-Aminobutyric acid	Others	Others	8052.7±296.7a	8332.3±438.2a	1574.3±233.0d	2130.9±197.6c	5911.7±311.6b	5510.9±288.4b	5.29
OH3	6-Aminocaproic acid	Others	Others	1742.9±229.7b	1923.7±250.3b	1378.4±109.6c	4204.0±518.6a	1224.5±166.2c	1221.4±149.3c	3.44
P1	3-Butylidenephthalide	Others	Others	5195.6±382.6c	6537.2±558.7b	6191.9±496.7b	12410.7±1020.5a	11544.0±1077.8a	5044.9±353.9c	2.46
P2	E-Butylphthalide	Others	Others	1533.2±183.5a	670.8±138.2b	172.9±41.8c	180.1±62.5c	1687.4±214.6a	788.2±123.9b	9.76
P3	Neoligustilide	Others	Others	880.0±86.2b	828.3±103.1b	663.0±44.1d	1566.9±213.6a	784.3±32.8c	623.0±51.6d	2.52
P4	Z-Ligustilide	Others	Others	4227.8±426.4b	1516.3±210.7d	5366.8±506.5a	2924±159.5c.5	4916.4±413.2a	911.8±122.4e	5.89
P5	Butylphthalide	Others	Others	4681.2±395.2a	1384.2±162.7d	3064.0±411.3b	378.2±45.8e	554.0±69.6d	1629.2±201.5c	12.38
P7	Cinidilide	Others	Others	1409.9±109.5ab	1554.8±116.3a	1341.6±83.7b	736.5±65.7d	1002.2±76.5c	1053.9±89.2c	2.11
OH6	4-Acetoxy-3-Ethoxybenzaldehyde	Others	Others	1467.9±128.5e	1838.4±192.5d	11271.4±908.6b	14469.3±1222.6a	4270.0±613.2c	1521.2±133.7e	9.86
OH8	1,7-Bis-(4-hydroxyphenyl)-2,4,6-heptatrienone	Others	Others	140.0±20.1d	315.2±37.2b	229.0±26.2c	522.8±49.8a	151.8±17.5d	94.5±16.8e	5.53
a Data was expressed as mean ± standard deviation of triplicate samples. Different letters in a row indicate significantly different values at p < 0.05. The abbreviations of cultivars are given in Table 1. b Max difference means the highest content/the lowest content.

## Sheet: Table S7
Table S7 Volatile compounds of celery juice
Index	Molecular Weight (Da)	Formula	RI	NIST_RI	Compounds	Class I	CAS	Match factor
ALC1	338.318	C22H42O2	1837.27	2168	Phytol, acetate	Alcohol	1000375-01-4	96.0
ALC2	86.1323	C5H10O	1420.21	1393	3-methyl-3-buten-1-ol	Alcohol	763-32-6	86.3
ALC3	172.183	C11H24O	1590.7	1371	1-Undecanol	Alcohol	112-42-5	90.1
ALC4	128.12	C8H16O	980.59	982	1-Octen-3-ol	Alcohol	3391-86-4	88.4
ALC5	102.175	C6H14O	1183.93	988	1-hexanol	Alcohol	111-27-3	88.7
AC1	256.24	C16H32O2	1965.05	1968	n-Hexadecanoic Acid	Acid	57-10-3	87.3
AC2	226.193	C14H26O2	1675.38	1777	Z-11-Tetradecenoic Acid	Acid	1000130-83-3	87.1
AC3	158.131	C9H18O2	1266.45	1275	Nonanoic Acid	Acid	112-05-0	93.0
K1	216.042	C12H8O4	2086.56	2016	Isobergaptene	Ketone	482-48-4	86.5
K2	194.167	C13H22O	1445.69	1456	Dihydropseudoionone	Ketone	689-67-8	91.7
K3	190.136	C13H18O	1356.52	1462	5-methyl-1-phenyl-1-Hexanone	Ketone	25552-17-4	88.6
K4	126.196	C8H14O	1481.6	1441	1-octen-3-one	Ketone	4312-99-6	93.7
K5	152.12	C10H16O	1151.24	1131	1-(1,2,3-Trimethyl-cyclopent-2-enyl)-ethanone	Ketone	70987-81-4	85.1
E1	102.132	C5H10O2	1956.45	2134	methyl butanoate	Ester	623-42-7	91.4
E2	320.199	C19H28O4	1861.64	2085	Phthalic acid, hept-4-yl isobutyl ester	Ester	1000356-78-3	87.6
E3	312.303	C20H40O2	2181.24	2188	Hexadecanoic acid, butyl ester	Ester	111-06-8	88.0
E4	298.287	C19H38O2	2019.26	2010	Isopropyl palmitate	Ester	142-91-6	90.5
E5	294.256	C19H34O2	2090.6	2093	Linoleic acid, methyl ester	Ester	112-63-0	85.7
E6	270.256	C17H34O2	1922.75	1926	Palmitic acid, methyl ester	Ester	112-39-0	85.4
E7	222.089	C12H14O4	1584.98	1594	Diethyl Phthalate	Ester	84-66-2	86.7
E8	194.131	C12H18O2	1330.69	1362	cis-Carvyl acetate	Ester	1205-42-1	95.2
E9	194.27	C12H18O2	1480.67	1311	carveol acetate	Ester	97-42-7	90.3
E10	204.136	C10H20O4	1168.74	1366	2-(2-butoxyethoxy)-Ethanol,acetate	Ester	124-17-4	93.2
E11	196.11	C11H16O3	1158.85	1406	Hexyl 2-furoate	Ester	39251-86-0	93.2
E12	144.115	C8H16O2	899.7	904	isopropyl 3-methylbutyrate	Ester	32665-23-9	92.8
ALD1	100.159	C6H12O	1768.09	1621	hexanal	Aldehyde	66-25-1	89.1
ALD2	98.143	C6H10O	1505.33	1536	(E)-2-hexenal	Aldehyde	6728-26-3	88
ALD3	124.18	C8H12O	1224.7	1279	(E,E)-2,4-octadienal	Aldehyde	30361-28-5	89.6
ALD4	240.282	C17H36	1698.31	1700	Heptadecane	Alkane	629-78-7	87.3
ALD5	212.25	C15H32	1562.04	1470	3-methyl-Tetradecane	Alkane	18435-22-8	86.1
ALD6	198.235	C14H30	1398.37	1400	Tetradecane	Alkane	629-59-4	96.8
ALD7	156.188	C11H24	1199.12	1038	Nonane, 3,7-dimethyl-	Alkane	17302-32-8	91.1
P1	196.146	C12H20O2	1671	1653	Hexahydro-3-butylphthalide	Phthalides	3553-34-2	90.1
P2	194.131	C12H18O2	1764.71	1577	Neocnidilide	Phthalides	4567-33-3	93.3
P3	190.099	C12H14O2	1803.32	1740	cis-Ligustilide	Phthalides	81944-09-4	97.2
P4	188.084	C12H12O2	1679.43	1678	Z-Butylidenephthalide	Phthalides	72917-31-8	95.3
P5	190.099	C12H14O2	1605.35	1656	3-n-Butylphthalide	Phthalides	6066-49-5	85.7
T1	222.198	C15H26O	1535.44	1537	Kessane	Terpenoids	3321-66-2	92.5
T2	222.198	C15H26O	1570.47	1600	Rosifoliol	Terpenoids	63891-61-2	90.8
T3	204.351	C15H24	1538.76	1544	valencene	Terpenoids	997297	89
T4	204.188	C15H24	1495.92	1436	β-Selinene	Terpenoids	17066-67-0	97.4
T5	204.188	C15H24	1520.98	1519	δ-Cadinene	Terpenoids	483-76-1	91.8
T6	204.188	C15H24	1431.7	1517	β-Cyclogermacrane	Terpenoids	24703-35-3	85.9
T7	204.188	C15H24	1501.81	1494	α-Selinene	Terpenoids	1000193-57-0	97.0
T8	204.188	C15H24	1425.23	1467	Caryophyllene	Terpenoids	87-44-5	99.0
T9	204.188	C15H24	1409.48	1403	(+)-alpha-Longipinene	Terpenoids	5989-08-2	91.8
T10	204.188	C15H24	1451.27	1492	trans-β-Bergamotene	Terpenoids	15438-94-5	86.2
T11	204.188	C15H24	1526.16	1366	7-epi-.alpha.-selinene	Terpenoids	1000365-93-4	87
T12	202.172	C15H22	1514.1	1556	(+)-Cuparene	Terpenoids	16982-00-6	90.5
T13	202.172	C15H22	1624.54	1523	(-)-Calamenene	Terpenoids	483-77-2	88.7
T14	200.157	C15H20	1544.93	1542	β-Calacorene	Terpenoids	50277-34-4	87.8
T15	222.366	C15H26O	1060.22	975	(Z)-β-nerolidol	Terpenoids	142-50-7	87.9
T16	150.104	C10H14O	1242.71	1254	(-)-Carvone	Terpenoids	6485-40-1	99.6
T17	136.234	C10H16	1878.99	2045	myrcene	Terpenoids	123-35-3	90.2
T18	190.136	C13H18O	1379.48	1386	β-Damascenone	Terpenoids	23726-93-4	94.3
T19	136.234	C10H16	1338.08	1224	β-(E)-ocimene	Terpenoids	3779-61-1	86.9
T20	170.131	C10H18O2	1346.86	1321	Limonen-1,2-diol	Terpenoids	1946-00-5	89.8
T21	136.234	C10H16	1346.7	1355	camphene	Terpenoids	79-92-5	86.9
T22	154.136	C10H18O	1182.8	1182	L-terpinen-4-ol	Terpenoids	20126-76-5	87.8
T23	152.12	C10H16O	1219.93	1194	trans-3(10)-Caren-2-ol	Terpenoids	1000151-66-5	87.3
T24	152.12	C10H16O	1137.74	1139	(+)-(E)-Limonene oxide	Terpenoids	6909-30-4	96.2
T25	136.234	C10H16	1230.31	1143	sabinene	Terpenoids	3387-41-5	88.8
T26	152.12	C10H16O	1199.69	1202	trans-Dihydrocarvone	Terpenoids	5948-04-9	85.0
T27	152.12	C10H16O	1206.35	1179	D-Dihydrocarvone	Terpenoids	7764-50-3	95.8
T28	152.12	C10H16O	1233.54	1197	Carveol	Terpenoids	99-48-9	82.5
T29	136.125	C10H16	1029.45	1030	D-Limonene	Terpenoids	5989-27-5	98.0
T30	136.125	C10H16	1058.08	1074	.gamma.-Terpinene	Terpenoids	99-85-4	94.1
T31	136.125	C10H16	1045.33	948	(+)-alpha-Pinene	Terpenoids	7785-70-8	85.2
T32	136.125	C10H16	1016.67	1086	Isoterpinolene	Terpenoids	586-63-0	88.6
T33	134.11	C10H14	1129.34	1000	p-Mentha-1,5,8-triene	Terpenoids	21195-59-5	95.9
T34	134.218	C10H14	1907.08	2081	p-cymene	Terpenoids	99-87-6	87.2
T35	136.125	C10H16	2181.49	2503	α-phellandrene	Terpenoids	99-83-2	90.2
T36	154.2493	C10H18O	1621.24	1880	linalool	Terpenoids	78-70-6	86.1
T37	152.233	C10H16O	1699.05	2020	p-mentha-2,8-dien-1-ol	Terpenoids	22771-44-4	93.1
T38	150.218	C10H14O	1696.52	1508	carvacrol	Terpenoids	499-75-2	86
T39	154.249	C10H18O	1689.14	2018	γ-terpineol	Terpenoids	586-81-2	93.4
T40	220.351	C15H24O	1477.19	1458	caryophyllene oxide	Terpenoids	1139-30-6	92.2
T41	170.249	C10H18O2	1082.01	968	(E)-8-hydroxylinalool	Terpenoids	64142-78-5	61.5

## Sheet: Table S8
Table S8. The relative content of different volatile compounds in the celery juices of six cultivars a
Index	Compounds	Class I	CL1	CL6	CL3	CL2	CL26	CL14	Max Difference b
ALC1	Phytol, acetate	Alcohol	828.5±35.3b	168.5±10.22de	205.8±6.96d	1228.3±82.01a	613.8±16.52c	193.9±18.36d	7.29
ALC4	1-Octen-3-ol	Alcohol	61.2±11.6b	21.9±3.3d	120.3±14.6a	135.1±19.2a	42.6±8.7c	20.8±5.2d	6.5
ALC5	1-hexanol	Alcohol	19.8±2.2d	27.4±3.9c	18.5±2.8d	86.4±14.8a	39.3±5.5b	12.9±2.5e	6.7
AC1	n-Hexadecanoic Acid	Acid	838.5±56.3c	723.1±48.8d	952.5±81.5b	2162.9±179.8a	1992.5±166.8a	629.5±36.5e	3.44
K1	Isobergaptene	Ketone	29.1±3.5b	12.8±3.2c	30.7±7.6b	11.6±2.1c	88.3±15.8a	11.4±2.5c	7.75
K2	Dihydropseudoionone	Ketone	24.7±3.2c	15.4±3.8d	18.1±2.2d	34.7±4.6b	91.8±18.6a	19.0±2.1d	5.96
E5	Linoleic acid, methyl ester	Ester	50.7±7.7b	32.4±3.1c	30.6±2.7c	104.8±16.2a	25.7±2.3c	22.0±2.8d	4.76
E6	Palmitic acid, methyl ester	Ester	71.3±7.3b	46.3±2.3d	52.6±4.6c	288.0±22.5a	74.7±8.9b	44.0±2.4d	6.55
E7	Diethyl Phthalate	Ester	26.8±2.9d	40.2±3.7b	88.0±9.6a	28.3±3.1d	34.2±3.3c	30.0±4.6cd	3.28
E8	cis-Carvyl acetate	Ester	74.3±11.6b	28.9±5.7c	18.6±4.6d	77.3±18.2b	119.9±20.5a	17.4±2.6d	6.89
ALD3	(E,E)-2,4-octadienal	Aldehyde	97.7±17.5b	30.8±4.5d	53.4±8.9c	176.2±31.5a	109.4±22.5b	21.3±2.8e	8.27
P1	Hexahydro-3-butylphthalide	Phthalides	28.1±2.8c	98.2±11.2b	274.6±48.5a	31.9±3.9c	221.5±33.5a	31.8±4.0c	9.77
P2	Neocnidilide	Phthalides	3134.8±466.5b	1274.6±206.2c	11199.6±539.2a	936.2±122.5d	3602.6±455.8b	903.9±118.0d	12.39
P3	cis-Ligustilide	Phthalides	1546.6±288.5a	306.2±33.5d	532.8±66.7b	1313.5±245.6a	442.1±56.5c	192.7±20.8e	8.03
P4	Z-Butylidenephthalide	Phthalides	1777.1±158.5c	1876.6±228.2c	1680.2±188.6c	4213.4±282.6b	5477.5±336.2a	1612.9±195.5c	3.4
P5	3-n-Butylphthalide	Phthalides	239.7±26.5c	360.6±52.7b	1799.7±118.2a	1728.0±133.9a	247.9±21.7c	121.5±13.5d	14.81
T1	Kessane	Terpenoids	46.3±5.1d	79.3±11.8b	51.5±4.5d	56.1±5.8cd	343.2±37.5a	61.4±6.2c	7.41
T2	Rosifoliol	Terpenoids	22.0±5.7b	21.5±3.9c	29.7±7.9b	81.9±16.5a	12.4±4.1d	16.3±3.5d	6.6
T3	valencene	Terpenoids	18.7±2.7b	13.4±2.1c	19.1±2.2b	69.8±4.8a	18.1±1.8b	13.6±1.5c	5.21
T4	β-Selinene	Terpenoids	2475.2±211.7b	521.9±59.5d	994.8±166.5c	3004.5±239.5a	1091.2±156.8c	406.2±37.6e	7.4
T5	δ-Cadinene	Terpenoids	62.9±3.5c	35.6±3.2d	66.2±4.2c	85.4±6.5b	158.2±18.8a	20.5±2.8e	7.72
T7	α-Selinene	Terpenoids	460.9±33.5b	146.6±26.5c	140.2±28.2c	562.9±35.8a	166.8±25.5c	117.6±11.8d	4.79
T8	Caryophyllene	Terpenoids	875.3±86.5a	192.7±28.6d	457.1±42.5b	177.0±25.5d	300.5±39.4c	131.2±15.2e	6.67
T11	7-epi-.alpha.-selinene	Terpenoids	18.2±2.6c	18.5±2.8c	18.0±3.1c	95.5±12.6a	86.5±11.8a	25.2±6.2b	5.31
T13	(-)-Calamenene	Terpenoids	42.1±4.5c	25.3±2.8e	32.9±3.3d	185.2±19.8b	234.0±23.5a	26.4±3.6e	9.25
T14	β-Calacorene	Terpenoids	34.0±5.6b	22.9±2.9c	24.8±3.1c	226.2±28.8a	207.1±19.8a	29.9±4.6b	9.88
T17	myrcene	Terpenoids	29.7±5.6c	14.6±3.5e	24.4±4.5d	127.1±23.6a	42.8±11.5b	22.4±3.6d	8.7
T18	β-Damascenone	Terpenoids	426.7±38.6a	486.6±59.8a	77.9±7.8c	430.8±42.2a	101.9±9.9b	117.3±10.6b	6.25
T19	β-(E)-ocimene	Terpenoids	332.6±28.9b	402.3±17.5a	40.7±4.8d	416.0±26.6a	316.0±22.6b	125.3±17.7c	10.22
T20	Limonen-1,2-diol	Terpenoids	122.6±15.2b	117.6±14.5b	70.1±7.7c	276.7±26.6a	296.8±31.2a	68.1±6.8c	4.36
T22	L-terpinen-4-ol	Terpenoids	48.4±7.9b	32.4±4.7cd	38.4±6.8c	289.3±18.8a	30.6±3.5d	55.5±7.2b	9.45
T23	trans-3(10)-Caren-2-ol	Terpenoids	124.9±30.2d	166.3±26.6c	163.9±27.8c	515.3±21.6a	442.5±30.5b	97.7±19.6d	5.27
T24	(+)-(E)-Limonene oxide	Terpenoids	66.4±7.7c	59.3±6.2c	16.2±3.0d	88.2±13.6b	111.8±12.2a	16.8±2.3d	6.9
T25	sabinene	Terpenoids	16.2±3.9c	11.5±1.1d	28.0±2.6b	92.9±14.9a	19.5±3.7c	25.9±4.2b	8.07
T26	trans-Dihydrocarvone	Terpenoids	36.0±3.7c	39.6±4.1c	30.3±3.5d	167.1±20.2a	104.8±10.8b	27.2±3.8d	6.14
T27	D-Dihydrocarvone	Terpenoids	113.1±7.6c	106.1±8.2c	41.1±4.9e	213.8±21.2b	288.6±12.5a	78.6±6.3d	7.02
T28	Carveol	Terpenoids	58.4±7.8b	26.1±3.5d	34.1±4.6c	108.8±15.8a	93.2±12.3a	12.6±2.1e	8.63
T29	D-Limonene	Terpenoids	2790.3±116.9c	509.3±63.6d	466.7±45.8d	6074.2±115.4a	5717.4±235.2b	479.0±51.2d	13.02
T30	.gamma.-Terpinene	Terpenoids	680.1±48.8a	131.5±11.2c	125.0±10.5c	630.7±52.6a	472.1±29.5b	122.7±10.9c	5.54
T31	(+)-alpha-Pinene	Terpenoids	80.4±6.6c	73.5±7.2d	66.4±5.9d	464.9±36.5a	360.7±29.7b	73.6±8.1d	7
T33	p-Mentha-1,5,8-triene	Terpenoids	641.2±33.7a	98.4±11.5e	149.2±11.1d	191.4±16.5c	472.9±35.3b	84.4±7.8e	7.6
T36	linalool	Terpenoids	40.6±4.7c	147.8±7.7a	39.0±5.3c	46.7±6.9bc	51.0±5.9b	153.7±12.1a	3.94
T38	carvacrol	Terpenoids	25.1±3.9b	23.1±2.7b	22.7±2.5b	122.3±11.6a	22.3±3.1b	15.4±1.8c	7.94
T39	γ-terpineol	Terpenoids	29.0±2.4d	36.2±5.6c	28.2±3.0d	77.6±8.5b	96.8±8.3a	29.8±2.2d	3.43
T40	caryophyllene oxide	Terpenoids	82.2±7.7a	18.3±1.2c	38.9±7.3b	75.3±8.6a	32.0±5.9b	18.8±1.6c	4.49
